# Supplementary material for: Hesitancy in COVID-19 Vaccine Uptake and Its Correlated Factors Using Multi-Theory Model among Adult Women: A Cross-Sectional Study in Three States of Somalia
Source: Vaccines (Basel). 2023 Sep 14;11(9):1489. doi: 10.3390/vaccines11091489 (PMC10534331; doi:10.3390/vaccines11091489)
Supplement: Supplementary file 1 [file vaccines-11-01489-s001.zip]

Archive with 1 entries (1 files):
- vaccines-2216409-supplementary.pdf
